# Supplementary material for: Can High-Fidelity Patient Simulation Be Used for Skill Development in Junior Undergraduate Students: A Quasi-Experimental Study
Source: Healthcare (Basel). 2023 Aug 7;11(15):2221. doi: 10.3390/healthcare11152221 (PMC10418873; doi:10.3390/healthcare11152221)
Supplement: Supplementary file 1 [file healthcare-11-02221-s001.zip]

Archive with 1 entries (1 files):
- healthcare-2506011-supplementary.pdf
